# Supplementary material for: Oligodendrogliomas, IDH-mutant and 1p/19q-codeleted, arising during teenage years often lack TERT promoter mutation that is typical of their adult counterparts
Source: Acta Neuropathol Commun. 2018 Sep 19;6:95. doi: 10.1186/s40478-018-0598-x (PMC6145350; doi:10.1186/s40478-018-0598-x)
Supplement: Supplementary file 1 — Table S1. List of the 479 genes targeted for sequencing on the UCSF500 Cancer Panel. Table S2. Pathogenic mutations identified in the three oligodendrogliomas. (XLSX 20 kb) [file 40478_2018_598_MOESM1_ESM.xlsx]

## Sheet: Table S1
Supplementary Table 1. List of the 479 genes targeted for sequencing on the UCSF500 Cancer Panel. All coding exons were captured for sequencing from each of these genes, with those highlighted genes also having select intronic or upstream regulatory regions that were captured for sequencing to enable detection of structural variants.
ABL1
ABL2
ACVR1
ACVR1B
AJUBA
AKT1
AKT2
AKT3
ALK
APC
APOBEC3G
AR
ARAF
ARFRP1
ARHGAP35
ARID1A
ARID1B
ARID2
ARID5B
ASH2L
ASXL1
ASXL2
ATF1
ATM
ATR
ATRX
AURKA
AURKB
AXIN1
AXIN2
AXL
BAP1
BARD1
BCL2
BCL2A1
BCL2L1
BCL2L12
BCL2L2
BCL6
BCOR
BCORL1
BLM
BRAF
BRCA1
BRCA2
BRD4
BRIP1
BTG1
BTK
CALR
CARD11
CBFB
CBL
CBLB
CCND1
CCND2
CCND3
CCNE1
CD79A
CD79B
CD274
CDC42
CDC73
CDH1
CDK12
CDK4
CDK6
CDK8
CDKN1A
CDKN1B
CDKN2A
CDKN2B
CDKN2C
CEBPA
CHD1
CHD2
CHD4
CHD5
CHEK1
CHEK2
CIC
CLDN18
CNOT3
COL1A1
COL2A1
CRCT1
CREB1
CREBBP
CRKL
CSF1R
CSF3R
CTCF
CTNNA1
CTNNB1
CUL3
CUX1
CYLD
CXCR4
DCC
DDIT3
DDR2
DDX3X
DDX41
DGKH
DICER1
DIS3
DNAJB1
DNMT3A
DOT1L
DUSP2
DUSP4
DUSP6
DYNC1I1
EBF1
EDNRB
EGFR
EGR1
EIF1AX
ELF3
EMSY
EP300
EPCAM
EPHA2
EPHA3
EPHA5
EPHA7
EPHB1
EPOR
ERBB2
ERBB3
ERBB4
ERCC1
ERCC2
ERG
ERRFI1
ESPL1
ESR1
ESR2
ETS1
ETV6
EWSR1
EZH1
EZH2
FAM123B
FAM46C
FANCA
FANCC
FANCE
FANCF
FANCG
FANCL
FAT1
FAT3
FBXW7
FGF10
FGF14
FGF19
FGF23
FGF3
FGF4
FGF6
FGFR1
FGFR2
FGFR3
FGFR4
FH
FLCN
FLT1
FLT3
FLT4
FOXA1
FOXL2
FOXO1
FOXP1
FRS2
FUBP1
FUS
FYN
GAB2
GATA1
GATA2
GATA3
GLI1
GLI2
GNA11
GNA13
GNAQ
GNAS
GPC3
GPR124
GRIN2A
GRM3
GSK3B
H3F3A
H3F3B
HDAC4
HDAC9
HEY1
HGF
HIF1A
HIST1H3B
HMGA2
HNF1A
HOXB13
HRAS
HSPA2
HSPA5
HSP90AB1
ID3
IDH1
IDH2
IGF1R
IGF2
IGF2R
IKBKE
IKZF1
IKZF2
IKZF3
IL2RB
IL7R
INHBA
INPP4B
IPMK
IRF4
IRS2
JAK1
JAK2
JAK3
JAZF1
KAT6A
KDM5A
KDM5C
KDM6A
KDR
KEAP1
KIT
KLF4
KLHL6
KMT2A
KMT2B
KMT2D
KNSTRN
KRAS
LEF1
LIFR
LRP1B
LZTR1
MALAT1
MAML2
MAP2K1
MAP2K2
MAP2K4
MAP3K1
MAP3K2
MAP3K5
MAP3K7
MAP3K9
MAPK1
MCL1
MDM2
MDM4
MED12
MEF2B
MEN1
MET
MGA
MGMT
MITF
MLH1
MLH3
MPL
MRE11A
MSH2
MSH3
MSH6
MTOR
MUTYH
MYB
MYBL1
MYC
MYCL1
MYCN
MYD88
MYH9
NAV3
NBN
NCKAP5
NCOA2
NCOA3
NCOR1
NF1
NF2
NFE2L2
NFKBIA
NFKBIE
NIPBL
NKX2-1
NOTCH1
NOTCH3
NPM1
NRAS
NSD1
NSD2
NT5C2
NTRK1
NTRK2
NTRK3
NUP93
NUTM1
OR5L1
PAK1
PAK3
PALB2
PARK2
PAX3
PAX5
PAX7
PAX8
PBRM1
PDCD1LG2
PDGFB
PDGFRA
PDGFRB
PDK1
PHF6
PHOX2B
PIK3CA
PIK3CG
PIK3R1
PIK3R2
PLAG1
PLCB4
PMS1
POLD1
POLE
POLQ
POT1
POU3F2
PPM1D
PPP2R1A
PPP6C
PRDM1
PREX2
PRKACA
PRKAG2
PRKAR1A
PRKCA
PRKCH
PRKDC
PTCH1
PTCH2
PTEN
PTK2B
PTPN1
PTPN11
PTPRB
PTPRD
PTPRK
PTPRT
RAC1
RAD21
RAD50
RAD51
RAD51C
RAD51D
RAF1
RARA
RASA1
RASA2
RB1
RBM10
REL
RELA
RET
RHEB
RHOA
RICTOR
RIT1
RNF43
ROBO1
ROS1
RPL10
RPTOR
RRAGC
RRAS
RRAS2
RSPO2
RSPO3
RUNX1
RUNX1T1
SDHB
SDHD
SETBP1
SETD2
SF3B1
SH2B3
SHH
SIN3A
SLIT2
SLITRK6
SMAD2
SMAD3
SMAD4
SMARCA2
SMARCA4
SMARCB1
SMC1A
SMC3
SMO
SNCAIP
SOCS1
SOS1
SOS2
SOX9
SOX10
SOX2
SPEN
SPOP
SPRED1
SPRY1
SPRY2
SPRY4
SPTA1
SRC
SRSF2
SS18
STAG2
STAT3
STAT4
STAT6
STK11
SUFU
SYK
SYNE1
TADA1
TBX3
TCEB1
TCF7L2
TERT
TET2
TFE3
TFEB
TGFBR2
TLR4
TNFAIP3
TNFRSF14
TOP1
TOP2A
TMPRSS2
TP53
TRAF3
TRAF7
TRIM28
TSC1
TSC2
TSHR
TSHZ2
TSHZ3
TSLP
TTYH1
TYK2
U2AF1
USP7
VEGFA
VHL
WISP3
WRN
WT1
XBP1
XPO1
YAP1
YWHAE
ZBTB20
ZFHX3
ZMYM3
ZNF217
ZNF703
ZNFHX4
ZRSR2

## Sheet: Table S2
Supplementary Table 2. Pathogenic mutations identified in the three oligodendrogliomas.
Patient ID	Chromosome	Position	Reference	Alternate	Gene	cDNA variant	Amino acid variant	Transcript ID	Sequencing coverage	Mutant allele frequency	Exonic function
#1	chr2	209113112	C	T	IDH1	c.395G>A	p.R132H	NM_001282387	481	0.2	nonsynonymous SNV
#1	chr17	7578406	C	T	TP53	c.524G>A	p.R175H	NM_000546	316	0.06	nonsynonymous SNV
#2	chr15	90631838	C	T	IDH2	c.515G>A	p.R172K	NM_002168	329	0.21	nonsynonymous SNV
#3	chr15	90631838	C	T	IDH2	c.515G>A	p.R172K	NM_002168	699	0.37	nonsynonymous SNV
#3	chr19	42793154	C	G	CIC	c.1046C>G	p.S349*	NM_015125	311	0.34	nonsynonymous SNV

## Sheet: Table S3
Supplementary Table 3. Chromosomal copy number alterations identified in the three oligodendrogliomas.
Patient ID	Chromosomal gains	Chromosomal losses	Focal amplifications	Focal deletions	Copy-neutral loss of heterozygosity
#1	none	1p, 19q	none	none	none
#2	none	1p, 19q	none	none	none
#3	none	1p, 19q	none	none	none
